# Supplementary material for: Genome-Wide Identification and Preliminary Functional Analysis of BAM (β-Amylase) Gene Family in Upland Cotton
Source: Genes (Basel). 2023 Nov 14;14(11):2077. doi: 10.3390/genes14112077 (PMC10671626; doi:10.3390/genes14112077)
Supplement: Supplementary file 1 [file genes-14-02077-s001.zip]

Archive with 1 entries (1 files):
- genes-2681287-supplementary.xlsx
