# Supplementary material for: Genome-Wide Identification and Preliminary Functional Analysis of BAM (β-Amylase) Gene Family in Upland Cotton
Source: Genes (Basel). 2023 Nov 14;14(11):2077. doi: 10.3390/genes14112077 (PMC10671626; doi:10.3390/genes14112077)
Supplement: Supplementary file 1 [file genes-14-02077-s001.zip › genes-2681287-supplementary.xlsx]

## Sheet: Sheet1
Table S1 Characteristics of BAM gene family in G. hirsutum
Gene ID	Cotton Identfier	Chromosome	Start Position	End Position	Length (bp)	Protein (aa)	pI	Molecular wight (Da)	GRAVY	Subcellular localization
GhBAM1	GH_A02G0485.1	AD1-A02	5996671	5999865	3195	535	9.03	58865.1	-0.293	nucleus
GhBAM2	GH_A08G0291.1	AD1-A08	2772715	2777820	5106	518	8.86	58991.9	-0.219	cytosol
GhBAM3	GH_A08G1575.1	AD1-A08	103127065	103133204	6140	703	5.48	79049.3	-0.427	nucleus
GhBAM4	GH_A09G0787.1	AD1-A09	55234253	55237155	2903	589	5.39	65251.6	-0.396	nucleus
GhBAM5	GH_A09G2140.1	AD1-A09	78191101	78191461	361	74	6.71	8610.97	-0.274	cytosol
GhBAM6	GH_A09G2139.1	AD1-A09	78190344	78191048	705	142	9.1	16409.4	-0.91	nucleus
GhBAM7	GH_A10G1043.1	AD1-A10	23827431	23829657	2227	462	5.78	51727.6	-0.378	chloroplast
GhBAM8	GH_A10G1087.1	AD1-A10	21331705	21334216	2512	536	6.45	59044.6	-0.345	nucleus
GhBAM9	GH_A11G0922.1	AD1-A11	8159297	8164222	4926	609	5.45	67991.9	-0.349	nucleus
GhBAM10	GH_A11G0923.1	AD1-A11	8166769	8170066	3298	530	5.9	59775.5	-0.316	chloroplast
GhBAM11	GH_A11G0915.1	AD1-A11	8093408	8097093	3686	399	5.61	45954.3	-0.232	cytosol
GhBAM12	GH_A11G0274.1	AD1-A11	2399361	2401285	1925	539	8.66	60806.9	-0.523	nucleus
GhBAM13	GH_A12G2327.1	AD1-A12	101603106	101605488	2383	540	8.62	60769.2	-0.456	chloroplast
GhBAM14	GH_A12G2207.1	AD1-A12	100368757	100374720	5964	659	5.82	74473.5	-0.499	chloroplast
GhBAM15	GH_D02G0496.1	AD1-D02	6208334	6211076	2743	535	9.31	58780	-0.312	nucleus
GhBAM16	GH_D08G1594.1	AD1-D08	51460300	51466443	6144	703	5.44	79029.2	-0.424	nucleus
GhBAM17	GH_D08G0309.1	AD1-D08	2755003	2760237	5235	518	8.89	59054	-0.222	cytosol
GhBAM18	GH_D09G2075.1	AD1-D09	47641210	47642522	1313	240	9.59	27556.4	-0.605	nucleus
GhBAM19	GH_D09G2074.1	AD1-D09	47640650	47640868	219	72	4.39	7904.94	-0.304	chloroplast
GhBAM20	GH_D09G0734.1	AD1-D09	29833411	29836329	2919	589	5.5	65044.4	-0.374	nucleus
GhBAM21	GH_D10G1844.1	AD1-D10	48534342	48536853	2512	536	6.23	58934.4	-0.338	nucleus
GhBAM22	GH_D10G1788.1	AD1-D10	46713109	46715698	2590	583	6.27	63955.6	-0.308	chloroplast
GhBAM23	GH_D11G0950.1	AD1-D11	7769914	7773171	3258	536	6.3	60745.8	-0.313	chloroplast
GhBAM24	GH_D11G0284.1	AD1-D11	2303306	2305213	1908	566	8.98	64102.1	-0.469	nucleus
GhBAM25	GH_D11G0949.1	AD1-D11	7762524	7768226	5703	697	5.42	78316.7	-0.343	nucleus
GhBAM26	GH_D12G2224.1	AD1-D12	54659368	54665748	6381	655	5.88	74196.3	-0.491	chloroplast
GhBAM27	GH_D12G2342.1	AD1-D12	55879758	55882142	2385	540	8.62	60738.1	-0.451	chloroplast
GhBAM28	GH_D10G2797.1	AD1-D10	275511	276182	672	223	7.64	23546.1	-0.015	chloroplast
GhBAM29	GH_D10G2800.1	AD1-D10	311791	314390	2600	587	6.01	64729.4	-0.321	cytosol

## Sheet: Sheet2
Table S2. Multilevel consensus sequences of motifs in GhBAM
Number	Multilevel consensus sequence	E-value	Sites	Width
1	KISAKVPGIHWWYKTRSHAAELTAGYYNTRNRDGYLPIAQM	1.8e-654	24	41
2	NGTWKFPGIGEFQCYDKYMLKSLKAAAEARGKPFWG	4.8e-595	26	36
3	KNPDJFFTDREGRRNTEYLSLGCDKLPVLRGRTPVZVYFDFMRSFRVEFD	4.5e-759	25	50
4	YNWSGYRELFEMVRKHGLKLQVVMSFHZCGGNVGDS	7.2e-528	25	36
5	WDSYYGRFFLNWYSQMLJDHGDRVLSLAKSAF	8.5e-446	24	32
6	PKAMNASLKALKSAGVEGVMVDVWWGJVE	1.5e-413	25	29
7	RDHEQPQEALCSPEGLVWQVLNATKDARVPLAGENALPRYD	3.7e-419	24	41
8	GVIVEIZVGLGPCGELRYPSY	6.1e-342	26	21
9	PHBAGHYNSWPEETGFFKDDG	7.2e-528	25	21
10	RHFSAFTYLRLNPLLFERQNFREFERFVKKMHG	3.5e-216	13	33

## Sheet: Sheet3
Table S3 Analysis of Ka, Ks and Ka/Ks of BAM gene family in upland cotton
Duplication gene 1	Duplication gene 2	Ka	Ks	Ka/Ks	Selection Type
GhBAM1	GhBAM7	0.179472	0.663843	0.270353	Purifying
GhBAM1	GhBAM15	0.0180855	0.075943	0.238146	Purifying
GhBAM1	GhBAM22	0.172326	0.662409	0.26015	Purifying
GhBAM3	GhBAM11	0.0693343	0.287149	0.241457	Purifying
GhBAM3	GhBAM17	0.00932558	0.0290996	0.320471	Purifying
GhBAM2	GhBAM16	0.00167563	0.0341858	0.0490152	Purifying
GhBAM3	GhBAM24	0.0721875	0.282329	0.255686	Purifying
GhBAM4	GhBAM8	0.0614828	0.66834	0.0919934	Purifying
GhBAM5	GhBAM9	0.194207	0.755983	0.256893	Purifying
GhBAM5	GhBAM14	0.198862	1.00263	0.19834	Purifying
GhBAM4	GhBAM18	0.0126405	0.0555693	0.227473	Purifying
GhBAM4	GhBAM21	0.0988045	0.712759	0.138623	Purifying
GhBAM5	GhBAM23	0.187489	0.779996	0.240372	Purifying
GhBAM5	GhBAM27	0.193016	0.935109	0.20641	Purifying
GhBAM7	GhBAM15	0.179312	0.700732	0.255892	Purifying
GhBAM8	GhBAM18	0.0625617	0.695967	0.0898917	Purifying
GhBAM7	GhBAM22	0.0130954	0.0382422	0.342433	Purifying
GhBAM8	GhBAM21	0.00851006	0.0381742	0.222927	Purifying
GhBAM9	GhBAM14	0.076355	0.790724	0.0965634	Purifying
GhBAM11	GhBAM17	0.0682146	0.254274	0.268272	Purifying
GhBAM9	GhBAM19	0.176808	1.45763	0.121298	Purifying
GhBAM9	GhBAM23	0.00722994	0.0306592	0.235817	Purifying
GhBAM11	GhBAM24	0.0114904	0.024147	0.475851	Purifying
GhBAM9	GhBAM27	0.0723427	0.749869	0.0964737	Purifying
GhBAM14	GhBAM19	0.143291	0.467391	0.306577	Purifying
GhBAM14	GhBAM23	0.0736775	0.80715	0.0912811	Purifying
GhBAM13	GhBAM26	0.0100269	0.0660016	0.151919	Purifying
GhBAM14	GhBAM27	0.00482867	0.0384612	0.125547	Purifying
GhBAM15	GhBAM22	0.172154	0.685715	0.251058	Purifying
GhBAM17	GhBAM24	0.0729372	0.249003	0.292918	Purifying
GhBAM18	GhBAM21	0.101217	0.735656	0.137587	Purifying
GhBAM19	GhBAM23	0.176808	1.62656	0.1087	Purifying
GhBAM19	GhBAM27	0.143291	0.509069	0.281478	Purifying
GhBAM23	GhBAM27	0.0696805	0.765407	0.0910372	Purifying

## Sheet: Sheet4
Table S4 Primers used in GhBAM7 gene experiments
ID*	Primer name	Sequence (5'to3')
GENE	GENE F	AACAGAATTAGGATGCAGG
	GENE R	GGGATCAGAGTGGACAGCT
ACTIN	ACTIN F	GGGCAGACTATTGATGCTCT
	ACTIN R	TAAGCATCACAATCACTCTC
